# Supplementary material for: Just Add Data: automated predictive modeling for knowledge discovery and feature selection
Source: NPJ Precis Oncol. 2022 Jun 16;6:38. doi: 10.1038/s41698-022-00274-8 (PMC9203777; doi:10.1038/s41698-022-00274-8)
Supplement: Supplementary file 2 — Supplementary Data 1 [file 41698_2022_274_MOESM2_ESM.xlsx]

## Sheet: Table
Identifier	Type	# features	# samples	Origin	Disease	Disease Type
GSE10006	microarray	87	54675	Biodataome	chronic obstructive pulmonary disease	disease of anatomical entity
GSE10041	microarray	72	54675	Biodataome	relaxation response
GSE10063	microarray	60	54675	Biodataome	lung cancer	disease of cellular proliferation
GSE10135	microarray	59	54675	Biodataome	cancer	disease of cellular proliferation
GSE10334	microarray	247	54675	Biodataome	aggressive periodontitis	disease of anatomical entity
GSE10780	microarray	185	54675	Biodataome	breast cancer	disease of cellular proliferation
GSE10810	microarray	58	54675	Biodataome	breast cancer	disease of cellular proliferation
GSE10890	microarray	112	54675	Biodataome	breast carcinoma	disease of cellular proliferation
GSE10927	microarray	65	54675	Biodataome	adrenocortical carcinoma	disease of cellular proliferation
GSE11083	microarray	83	54675	Biodataome	atherosclerosis	disease of anatomical entity
GSE11135	microarray	204	54675	Biodataome	leukemia	disease of cellular proliferation
GSE11190	microarray	78	54675	Biodataome	hepatitis c	disease by infectious agent
GSE11348	microarray	93	54675	Biodataome	viral infectious disease	disease by infectious agent
GSE11755	microarray	41	54675	Biodataome	sepsis	disease by infectious agent
GSE11784	microarray	171	54675	Biodataome	chronic obstructive pulmonary disease	disease of anatomical entity
GSE11869	microarray	75	54675	Biodataome	endometrial cancer	disease of cellular proliferation
GSE11906	microarray	217	54675	Biodataome	pulmonary emphysema	disease of anatomical entity
GSE11952	microarray	83	54675	Biodataome	chronic obstructive pulmonary disease	disease of anatomical entity
GSE12452	microarray	41	54675	Biodataome	nasopharyngeal carcinoma	disease of cellular proliferation
GSE12453	microarray	67	54675	Biodataome	non-hodgkin lymphoma	disease of cellular proliferation
GSE12460	microarray	64	54675	Biodataome	neuroblastoma	disease of cellular proliferation
GSE12662	microarray	106	54675	Biodataome	acute promyelocytic leukemia	disease of cellular proliferation
GSE12711	microarray	47	54675	Biodataome
GSE12790	microarray	98	54675	Biodataome	breast cancer	disease of cellular proliferation
GSE13139	microarray	54	54675	Biodataome	atherosclerosis	disease of anatomical entity
GSE13355	microarray	180	54675	Biodataome	psoriasis	disease of anatomical entity
GSE13367	microarray	56	54675	Biodataome	ulcerative colitis	disease of anatomical entity
GSE13548	microarray	42	54675	Biodataome	cancer	disease of cellular proliferation
GSE13732	microarray	113	54675	Biodataome	multiple sclerosis	disease of anatomical entity
GSE13896	microarray	70	54675	Biodataome	chronic obstructive pulmonary disease	disease of anatomical entity
GSE13911	microarray	69	54675	Biodataome	gastric cancer	disease of cellular proliferation
GSE13931	microarray	98	54675	Biodataome	chronic obstructive pulmonary disease	disease of anatomical entity
GSE13933	microarray	87	54675	Biodataome	lung disease	disease of anatomical entity
GSE14671	microarray	59	54675	Biodataome	chronic myeloid leukemia	disease of cellular proliferation
GSE14905	microarray	82	54675	Biodataome	psoriasis	disease of anatomical entity
GSE14924	microarray	41	54675	Biodataome	acute myeloid leukemia	disease of cellular proliferation
GSE15061	microarray	870	54675	Biodataome	myelodysplastic syndrome	disease of cellular proliferation
GSE15396	microarray	156	54675	Biodataome
GSE15490	microarray	50	54675	Biodataome	chronic lymphocytic leukemia	disease of cellular proliferation
GSE15605	microarray	74	54675	Biodataome	melanoma	disease of cellular proliferation
GSE15645	microarray	42	54675	Biodataome	arthropathy	disease of anatomical entity
GSE15913	microarray	40	54675	Biodataome	chronic lymphocytic leukemia	disease of cellular proliferation
GSE16059	microarray	88	54675	Biodataome	chronic fatigue syndrome	syndrome
GSE16134	microarray	310	54675	Biodataome	periodontitis	disease of anatomical entity
GSE16214	microarray	240	54675	Biodataome	multiple sclerosis	disease of anatomical entity
GSE16387	microarray	46	54675	Biodataome
GSE16395	microarray	48	54675	Biodataome	langerhans-cell histiocytosis	disease of anatomical entity
GSE16515	microarray	52	54675	Biodataome	pancreatic cancer	disease of cellular proliferation
GSE16696	microarray	45	54675	Biodataome	lung disease	disease of anatomical entity
GSE16837	microarray	113	54675	Biodataome	bacterial infection
GSE16879	microarray	133	54675	Biodataome	crohn's disease	disease of anatomical entity
GSE17612	microarray	51	54675	Biodataome	schizophrenia	disease of mental health
GSE17624	microarray	60	54675	Biodataome		disease of cellular proliferation
GSE17674	microarray	62	54675	Biodataome	neuroectodermal tumor	disease of cellular proliferation
GSE17679	microarray	117	54675	Biodataome	neuroectodermal tumor	disease of cellular proliferation
GSE17905	microarray	157	54675	Biodataome	chronic obstructive pulmonary disease	disease of anatomical entity
GSE18105	microarray	111	54675	Biodataome	colorectal cancer	disease of cellular proliferation
GSE18123	microarray	99	54675	Biodataome	autism spectrum disorder	disease of anatomical entity
GSE18206	microarray	48	54675	Biodataome	irritant dermatitis	disease of anatomical entity
GSE18520	microarray	63	54675	Biodataome	spindle cell carcinoma	disease of cellular proliferation
GSE18521	microarray	75	54675	Biodataome	spindle cell carcinoma	disease of cellular proliferation
GSE18781	microarray	55	54675	Biodataome		disease of anatomical entity
GSE18791	microarray	57	54675	Biodataome	viral infectious disease	disease by infectious agent
GSE18842	microarray	91	54675	Biodataome	lung cancer	disease of cellular proliferation
GSE19069	microarray	147	54675	Biodataome	adult t-cell leukemia	disease of cellular proliferation
GSE19123	microarray	44	54675	Biodataome	breast cancer	disease of cellular proliferation
GSE19188	microarray	156	54675	Biodataome	lung cancer	disease of cellular proliferation
GSE19407	microarray	127	54675	Biodataome	chronic obstructive pulmonary disease	disease of anatomical entity
GSE19667	microarray	121	54675	Biodataome	lung disease	disease of anatomical entity
GSE19722	microarray	58	54675	Biodataome	lung adenocarcinoma	disease of cellular proliferation
GSE19743	microarray	177	54675	Biodataome
GSE19804	microarray	120	54675	Biodataome	non-small cell lung carcinoma	disease of cellular proliferation
GSE20257	microarray	135	54675	Biodataome	chronic obstructive pulmonary disease	disease of anatomical entity
GSE20489	microarray	54	54675	Biodataome
GSE20713	microarray	108	54675	Biodataome	breast cancer	disease of cellular proliferation
GSE20916	microarray	145	54675	Biodataome	colorectal cancer	disease of cellular proliferation
GSE21094	microarray	49	54675	Biodataome	acute lymphoblastic leukemia	genetic disease
GSE21138	microarray	59	54675	Biodataome	schizophrenia	disease of mental health
GSE2125	microarray	45	54675	Biodataome	cigarette smoke exposure	disease of anatomical entity
GSE21510	microarray	104	54675	Biodataome	colorectal cancer	disease of cellular proliferation
GSE21545	microarray	223	54675	Biodataome	atherosclerosis	disease of anatomical entity
GSE21912	microarray	42	54675	Biodataome	multiple myeloma	disease of cellular proliferation
GSE22047	microarray	230	54675	Biodataome	chronic obstructive pulmonary disease	disease of anatomical entity
GSE22229	microarray	58	54675	Biodataome	kidney transplantation
GSE22459	microarray	65	54675	Biodataome	kidney transplantation
GSE23293	microarray	41	54675	Biodataome	chronic lymphocytic leukemia	disease of cellular proliferation
GSE23394	microarray	96	54675	Biodataome	non-hodgkin lymphoma	disease of cellular proliferation
GSE23878	microarray	59	54675	Biodataome	colorectal cancer	disease of cellular proliferation
GSE24147	microarray	42	54675	Biodataome	leukemia	disease of cellular proliferation
GSE24223	microarray	179	54675	Biodataome
GSE25902	microarray	120	54675	Biodataome
GSE26049	microarray	181	54675	Biodataome	essential thrombocythemia	disease of cellular proliferation
GSE26378	microarray	103	54675	Biodataome	toxic shock syndrome	disease by infectious agent
GSE26440	microarray	130	54675	Biodataome	toxic shock syndrome	disease by infectious agent
GSE27202	microarray	48	54675	Biodataome
GSE27210	microarray	114	54675	Biodataome
GSE27211	microarray	438	54675	Biodataome
GSE27536	microarray	54	54675	Biodataome		disease of anatomical entity
GSE27562	microarray	162	54675	Biodataome	breast cancer	disease of cellular proliferation
GSE27716	microarray	40	54675	Biodataome	lung adenocarcinoma	disease of cellular proliferation
GSE27830	microarray	155	54675	Biodataome	breast cancer	disease of cellular proliferation
GSE27854	microarray	115	54675	Biodataome	colorectal cancer	disease of cellular proliferation
GSE27858	microarray	56	54675	Biodataome	chronic lymphocytic leukemia	disease of cellular proliferation
GSE28492	microarray	80	54675	Biodataome
GSE28702	microarray	54	54675	Biodataome	colorectal cancer	disease of cellular proliferation
GSE28750	microarray	41	54675	Biodataome	sepsis
GSE29265	microarray	49	54675	Biodataome	thyroid cancer	disease of cellular proliferation
GSE29431	microarray	66	54675	Biodataome	breast cancer	disease of cellular proliferation
GSE30219	microarray	307	54675	Biodataome	lung cancer	disease of cellular proliferation
GSE30240	microarray	75	54675	Biodataome	cancer	disease of cellular proliferation
GSE30674	microarray	56	54675	Biodataome	common cold	disease of anatomical entity
GSE30784	microarray	229	54675	Biodataome	squamous cell carcinoma	disease of cellular proliferation
GSE31048	microarray	221	54675	Biodataome	chronic lymphocytic leukemia	disease of cellular proliferation
GSE31189	microarray	92	54675	Biodataome	bladder cancer	disease of anatomical entity
GSE31210	microarray	246	54675	Biodataome	lung cancer	disease of cellular proliferation
GSE32448	microarray	80	54675	Biodataome	prostate cancer	disease of cellular proliferation
GSE32474	microarray	174	54675	Biodataome	cancer	disease of cellular proliferation
GSE33630	microarray	105	54675	Biodataome	thyroid cancer	disease of cellular proliferation
GSE33943	microarray	58	54675	Biodataome	inflammatory bowel disease	disease of anatomical entity
GSE34437	microarray	66	54675	Biodataome
GSE34450	microarray	132	54675	Biodataome	chronic obstructive pulmonary disease	disease of anatomical entity
GSE34748	microarray	56	54675	Biodataome	kidney transplantation
GSE35570	microarray	116	54675	Biodataome	thyroid cancer	disease of cellular proliferation
GSE35711	microarray	49	54675	Biodataome	bacterial pneumonia	disease of anatomical entity
GSE35713	microarray	203	54675	Biodataome	bacterial pneumonia	disease of anatomical entity
GSE35725	microarray	114	54675	Biodataome	bacterial pneumonia	disease of anatomical entity
GSE35864	microarray	72	54675	Biodataome	acquired immunodeficiency syndrome	disease by infectious agent
GSE36059	microarray	410	54675	Biodataome	vasculitis	disease of anatomical entity
GSE36769	microarray	60	54675	Biodataome	breast cancer	disease of cellular proliferation
GSE36809	microarray	857	54675	Biodataome
GSE36895	microarray	76	54675	Biodataome	renal cell carcinoma	disease of cellular proliferation
GSE36907	microarray	46	54675	Biodataome	chronic lymphocytic leukemia	disease of cellular proliferation
GSE37069	microarray	590	54675	Biodataome
GSE37168	microarray	40	54675	Biodataome	chronic lymphocytic leukemia	disease of cellular proliferation
GSE37364	microarray	94	54675	Biodataome	colorectal cancer	disease of cellular proliferation
GSE37416	microarray	48	54675	Biodataome	bacterial infection
GSE37964	microarray	44	54675	Biodataome	colorectal cancer	disease of cellular proliferation
GSE38663	microarray	52	54675	Biodataome	hepatitis c	disease by infectious agent
GSE38666	microarray	45	54675	Biodataome	ovarian cancer	disease of cellular proliferation
GSE39088	microarray	142	54675	Biodataome	systemic lupus erythematosus	disease of anatomical entity
GSE39156	microarray	64	54675	Biodataome	thyroid cancer	disease of cellular proliferation
GSE39411	microarray	152	54675	Biodataome	chronic lymphocytic leukemia	disease of cellular proliferation
GSE39582	microarray	585	54675	Biodataome	colon cancer	disease of cellular proliferation
GSE39612	microarray	138	54675	Biodataome	merkel cell carcinoma	disease of cellular proliferation
GSE40611	microarray	49	54675	Biodataome	sjogren's syndrome	disease of anatomical entity
GSE40791	microarray	194	54675	Biodataome	lung cancer	disease of cellular proliferation
GSE40967	microarray	585	54675	Biodataome	colon cancer	disease of cellular proliferation
GSE41296	microarray	120	54675	Biodataome	cancer	disease of cellular proliferation
GSE41662	microarray	48	54675	Biodataome	psoriasis	disease of anatomical entity
GSE41663	microarray	81	54675	Biodataome	psoriasis	disease of anatomical entity
GSE41664	microarray	157	54675	Biodataome	psoriasis	disease of anatomical entity
GSE41804	microarray	40	54675	Biodataome	hepatocellular carcinoma	disease of cellular proliferation
GSE41828	microarray	50	54675	Biodataome	spindle cell sarcoma	disease of cellular proliferation
GSE41831	microarray	78	54675	Biodataome	arthropathy	disease of anatomical entity
GSE41861	microarray	138	54675	Biodataome	asthma	disease of anatomical entity
GSE41862	microarray	116	54675	Biodataome	asthma	disease of anatomical entity
GSE42045	microarray	50	54675	Biodataome	spindle cell carcinoma	disease of cellular proliferation
GSE42048	microarray	62	54675	Biodataome	nonpapillary renal cell carcinoma	disease of cellular proliferation
GSE42050	microarray	194	54675	Biodataome	nonpapillary renal cell carcinoma	disease of cellular proliferation
GSE42057	microarray	136	54675	Biodataome		disease of anatomical entity
GSE42204	microarray	65	54675	Biodataome	b-cell lymphoma	disease of cellular proliferation
GSE42568	microarray	121	54675	Biodataome	breast cancer	disease of cellular proliferation
GSE42743	microarray	103	54675	Biodataome	oral cavity cancer	disease of cellular proliferation
GSE4290	microarray	180	54675	Biodataome	neuroectodermal tumor	disease of cellular proliferation
GSE43010	microarray	42	54675	Biodataome	cancer	disease of cellular proliferation
GSE4302	microarray	118	54675	Biodataome	asthma	disease of anatomical entity
GSE43081	microarray	97	54675	Biodataome	melanoma	disease of cellular proliferation
GSE43346	microarray	68	54675	Biodataome	lung cancer	disease of cellular proliferation
GSE43939	microarray	149	54675	Biodataome	chronic obstructive pulmonary disease	disease of anatomical entity
GSE44927	microarray	40	54675	Biodataome	prostate cancer	disease of cellular proliferation
GSE45267	microarray	87	54675	Biodataome	spindle cell carcinoma	disease of cellular proliferation
GSE45404	microarray	42	54675	Biodataome	colorectal cancer	disease of cellular proliferation
GSE45426	microarray	45	54675	Biodataome	response to exercise
GSE45436	microarray	134	54675	Biodataome	spindle cell carcinoma	disease of cellular proliferation
GSE45536	microarray	123	54675	Biodataome	rheumatoid arthritis	disease of anatomical entity
GSE45537	microarray	135	54675	Biodataome	rheumatoid arthritis	disease of anatomical entity
GSE45827	microarray	155	54675	Biodataome	cancer	disease of cellular proliferation
GSE45867	microarray	40	54675	Biodataome	rheumatoid arthritis	disease of anatomical entity
GSE4607	microarray	123	54675	Biodataome	appendicitis	disease of anatomical entity
GSE46474	microarray	40	54675	Biodataome	kidney transplantation
GSE46699	microarray	130	54675	Biodataome	renal cell carcinoma	disease of metabolism
GSE47908	microarray	60	54675	Biodataome	ulcerative colitis	disease of anatomical entity
GSE48311	microarray	56	54675	Biodataome	endotoxinic challenge
GSE48472	methylation	56	485512	Biodataome	various tissues
GSE49695	microarray	64	54675	Biodataome	chronic lymphocytic leukemia	disease of cellular proliferation
GSE50006	microarray	220	54675	Biodataome	chronic lymphocytic leukemia	disease of cellular proliferation
GSE50161	microarray	130	54675	Biodataome	medulloblastoma	disease of cellular proliferation
GSE50705	microarray	351	54675	Biodataome	breast cancer	disease of cellular proliferation
GSE50772	microarray	81	54675	Biodataome	systemic lupus erythematosus	disease of anatomical entity
GSE50811	microarray	241	54675	Biodataome	endometrial cancer	disease of cellular proliferation
GSE50830	microarray	168	54675	Biodataome	endometrial cancer	disease of cellular proliferation
GSE50831	microarray	189	54675	Biodataome	endometrial cancer	disease of cellular proliferation
GSE50832	microarray	598	54675	Biodataome	endometrial cancer	disease of cellular proliferation
GSE51024	microarray	96	54675	Biodataome	lung cancer	disease of cellular proliferation
GSE51401	microarray	64	54675	Biodataome	hepatocellular carcinoma	disease of cellular proliferation
GSE51981	microarray	148	54675	Biodataome	endometriosis	disease of anatomical entity
GSE52237	microarray	58	54675	Biodataome	lung disease	disease of anatomical entity
GSE52553	microarray	84	54675	Biodataome	alcohol dependence	disease of mental health
GSE52724	microarray	286	54675	Biodataome	diabetes insipidus	disease of anatomical entity
GSE5281	microarray	161	54675	Biodataome	alzheimer's disease	disease of anatomical entity
GSE53091	microarray	125	54675	Biodataome	colorectal cancer	disease of cellular proliferation
GSE5350	microarray	140	54675	Biodataome	spindle cell carcinoma	disease of cellular proliferation
GSE53552	microarray	99	54675	Biodataome	psoriasis	disease of anatomical entity
GSE53757	microarray	144	54675	Biodataome	renal cell carcinoma	disease of cellular proliferation
GSE53987	microarray	205	54675	Biodataome	schizophrenia	disease of mental health
GSE54129	microarray	132	54675	Biodataome		disease of cellular proliferation
GSE54169	microarray	75	54675	Biodataome	mantle cell lymphoma	disease of cellular proliferation
GSE55092	microarray	140	54675	Biodataome	virus associated cancer	disease by infectious agent
GSE55201	microarray	81	54675	Biodataome	psoriasis	disease of anatomical entity
GSE55849	microarray	64	54675	Biodataome	chronic granulomatous disease	disease of anatomical entity
GSE56315	microarray	122	54675	Biodataome	b-cell lymphoma	disease of cellular proliferation
GSE57051	microarray	40	54675	Biodataome	arsenic exposure
GSE5816	microarray	42	54675	Biodataome	colon cancer	disease of cellular proliferation
GSE58294	microarray	92	54675	Biodataome	cardioembolic stroke	disease of anatomical entity
GSE58331	microarray	175	54675	Biodataome	orbital inflammatory diseases	disease of anatomical entity
GSE5900	microarray	78	54675	Biodataome	multiple myeloma	disease of cellular proliferation
GSE59294	microarray	40	54675	Biodataome	atopic dermatitis	disease of anatomical entity
GSE59312	microarray	79	54675	Biodataome	hepatitis c
GSE60185	methylation	285	485512	Biodataome	breast cancer	disease of cellular proliferation
GSE60542	microarray	92	54675	Biodataome	thyroid cancer	disease of anatomical entity
GSE61441	methylation	92	485512	Biodataome	renal cell carcinoma	disease of cellular proliferation
GSE61629	microarray	54	54675	Biodataome	cancer	disease of cellular proliferation
GSE61804	microarray	325	54675	Biodataome	acute myeloid leukemia	disease of cellular proliferation
GSE62232	microarray	91	54675	Biodataome	hepatocellular carcinoma	disease by infectious agent
GSE6338	microarray	60	54675	Biodataome	anaplastic large cell lymphoma	disease of cellular proliferation
GSE63409	methylation	74	485512	Biodataome	acute myeloid leukemia	disease of cellular proliferation
GSE63514	microarray	128	54675	Biodataome	cervical cancer	disease of cellular proliferation
GSE63695	methylation	97	485512	Biodataome	osteoarthritis	disease of anatomical entity
GSE64256	microarray	125	54675	Biodataome	colorectal cancer	disease of cellular proliferation
GSE64300	microarray	42	54675	Biodataome
GSE64738	microarray	45	54675	Biodataome	mithramycin treatment	disease of cellular proliferation
GSE64857	microarray	81	54675	Biodataome	colorectal cancer	disease of cellular proliferation
GSE64913	microarray	59	54675	Biodataome	asthma	disease of anatomical entity
GSE64951	microarray	94	54675	Biodataome	gastric cancer	disease of cellular proliferation
GSE65010	microarray	48	54675	Biodataome	rheumatoid arthritis	disease of anatomical entity
GSE65127	microarray	40	54675	Biodataome	vitiligo	disease of anatomical entity
GSE65194	microarray	178	54675	Biodataome	breast cancer	disease of cellular proliferation
GSE65914	microarray	58	54675	Biodataome	rosacea	disease of anatomical entity
GSE66210	methylation	60	485512	Biodataome	patau and down syndrome	genetic disease
GSE66272	microarray	54	54675	Biodataome	cancer	disease of cellular proliferation
GSE66313	methylation	55	485512	Biodataome	breast cancer	disease of cellular proliferation
GSE66354	microarray	149	54675	Biodataome	neuroectodermal tumor	disease of cellular proliferation
GSE66360	microarray	99	54675	Biodataome	acute myocardial infarction	disease of anatomical entity
GSE66552	methylation	45	485512	Biodataome	deletion or duplication of 7q11.23	disease of mental health
GSE66836	methylation	183	485512	Biodataome	lung cancer	disease of cellular proliferation
GSE67596	microarray	72	54675	Biodataome	arthropathy	disease of anatomical entity
GSE6764	microarray	75	54675	Biodataome	cancer	disease of cellular proliferation
GSE6791	microarray	84	54675	Biodataome	virus associated cancer	disease of cellular proliferation
GSE68015	microarray	112	54675	Biodataome	cancer	disease of cellular proliferation
GSE68060	methylation	120	485512	Biodataome		disease of cellular proliferation
GSE68801	microarray	122	54675	Biodataome	alopecia areata	disease of anatomical entity
GSE68825	methylation	144	485512	Biodataome	lung cancer	disease of cellular proliferation
GSE68848	microarray	580	54675	Biodataome	cancer	disease of cellular proliferation
GSE71065	microarray	80	54675	Biodataome	acquired immunodeficiency syndrome	disease by infectious agent
GSE71222	microarray	152	54675	Biodataome	colorectal cancer	disease of cellular proliferation
GSE71717	microarray	60	54675	Biodataome	ishikawa cells treated with genistein	disease of cellular proliferation
GSE71730	microarray	47	54675	Biodataome	ulcerative colitis	disease of anatomical entity
GSE71955	methylation	135	485512	Biodataome	graves' disease	disease of anatomical entity
GSE71996	microarray	65	54675	Biodataome
GSE72140	microarray	48	54675	Biodataome	melasma	disease of anatomical entity
GSE72754	microarray	52	54675	Biodataome	systemic lupus erythematosus	disease of anatomical entity
GSE72798	microarray	82	54675	Biodataome	lupus nephritis	disease of anatomical entity
GSE72867	methylation	69	485512	Biodataome	viral infectious disease
GSE72925	microarray	168	54675	Biodataome	kidney disease	disease of anatomical entity
GSE74167	methylation	42	485512	Biodataome	obesity	disease of metabolism
GSE74432	methylation	122	485512	Biodataome	sotos syndrome	genetic disease
GSE74738	methylation	79	485512	Biodataome	imprinted methylation in placenta	disease of anatomical entity
GSE75132	microarray	41	54675	Biodataome	cervical cancer	disease of cellular proliferation
GSE77269	methylation	60	485512	Biodataome	hepatocellular carcinoma	disease of cellular proliferation
GSE77348	methylation	85	485512	Biodataome	breast cancer	disease of cellular proliferation
GSE7753	microarray	47	54675	Biodataome	arthropathy	disease of anatomical entity
GSE77658	microarray	184	54675	Biodataome
GSE77954	methylation	48	485512	Biodataome	colorectal adenocarcinoma	disease of cellular proliferation
GSE7904	microarray	62	54675	Biodataome	breast carcinoma	disease of cellular proliferation
GSE79695	methylation	44	485512	Biodataome	acute myeloid leukemia	disease of cellular proliferation
GSE80060	microarray	206	54675	Biodataome		disease of anatomical entity
GSE80468	methylation	60	485512	Biodataome		disease of anatomical entity
GSE8157	microarray	43	54675	Biodataome	polycystic ovary syndrome	syndrome
GSE83556	microarray	40	54675	Biodataome	fmr1 expansion
GSE8507	microarray	141	54675	Biodataome	job's syndrome	disease of anatomical entity
GSE85210	methylation	253	485512	Biodataome	cigarette smoke exposure
GSE8545	microarray	54	54675	Biodataome	chronic obstructive pulmonary disease	disease of anatomical entity
GSE8581	microarray	58	54675	Biodataome		disease of anatomical entity
GSE85828	methylation	114	485512	Biodataome	induced pluripotency
GSE86574	microarray	110	54675	Biodataome	neuroectodermal tumor	disease of cellular proliferation
GSE8671	microarray	64	54675	Biodataome	colorectal cancer	disease of cellular proliferation
GSE9196	microarray	53	54675	Biodataome
GSE9348	microarray	82	54675	Biodataome	colorectal cancer	disease of cellular proliferation
GSE94349	microarray	168	54675	Biodataome	spinal meningioma	disease of cellular proliferation
GSE94521	microarray	60	54675	Biodataome	developmental toxicity	disease of anatomical entity
GSE9489	microarray	60	54675	Biodataome	kidney disease	disease of anatomical entity
GSE9493	microarray	82	54675	Biodataome	kidney disease	disease of anatomical entity
GSE9692	microarray	45	54675	Biodataome	toxic shock syndrome	disease by infectious agent
GSE9826	microarray	45	54675	Biodataome	ovarian cancer	disease of cellular proliferation
SRP007825	rnaseq	66	58037	Biodataome	psoriasis	disease of anatomical entity
SRP010038	rnaseq	40	58037	Biodataome	pterygium	disease of anatomical entity
SRP022043	rnaseq	70	58037	Biodataome	alzheimer's disease	disease of anatomical entity
SRP023262	rnaseq	72	58037	Biodataome	breast cancer	disease of cellular proliferation
SRP026042	rnaseq	84	58037	Biodataome	psoriasis	disease of anatomical entity
SRP029880	rnaseq	54	58037	Biodataome	colorectal cancer	disease of cellular proliferation
SRP035988	rnaseq	173	58037	Biodataome	psoriasis	disease of anatomical entity
SRP041036	rnaseq	60	58037	Biodataome	multiple myeloma	disease of cellular proliferation
SRP041538	rnaseq	187	58037	Biodataome	chronic obstructive pulmonary disease	disease of anatomical entity
SRP043162	rnaseq	53	58037	Biodataome	asthma	disease of anatomical entity
SRP044668	rnaseq	91	58037	Biodataome	glioma	disease of cellular proliferation
SRP047194	rnaseq	45	58037	Biodataome	autism spectrum disorder	disease of mental health
SRP049097	rnaseq	54	58037	Biodataome	leiomyosarcoma	disease of cellular proliferation
SRP049593	rnaseq	57	58037	Biodataome	williams-beuren syndrome	genetic disease
SRP050892	rnaseq	302	58037	Biodataome	toxic encephalopathy	disease of anatomical entity
SRP051848	rnaseq	187	58037	Biodataome	post-traumatic stress disorder	disease of mental health
SRP053794	rnaseq	40	58037	Biodataome	atopic dermatitis	disease of anatomical entity
SRP056733	rnaseq	152	58037	Biodataome	bacterial infection	disease by infectious agent
SRP059057	rnaseq	73	58037	Biodataome	coeliac disease	disease of anatomical entity
SRP062025	rnaseq	73	58037	Biodataome	myelodysplastic syndrome	disease of cellular proliferation
SRP062966	rnaseq	117	58037	Biodataome	systemic lupus erythematosus	disease of anatomical entity
SRP063867	rnaseq	63	58037	Biodataome	induced pluripotency	disease of anatomical entity
SRP065812	rnaseq	52	58037	Biodataome	psoriasis	disease of anatomical entity
ST000005	metabolomics	87	41	Metabolomics Workbench
ST000009	metabolomics	114	417	Metabolomics Workbench	obesity	disease of metabolism
ST000011	metabolomics	40	238	Metabolomics Workbench
ST000014	metabolomics	72	67	Metabolomics Workbench
ST000015	metabolomics	125	55	Metabolomics Workbench
ST000016	metabolomics	110	643	Metabolomics Workbench	lymphoma	disease of cellular proliferation
ST000017	metabolomics	42	537	Metabolomics Workbench
ST000062	metabolomics	97	158	Metabolomics Workbench	major depressive disorder	disease of mental health
ST000063	metabolomics	94	172	Metabolomics Workbench	major depressive disorder	disease of mental health
ST000105	metabolomics	111	447	Metabolomics Workbench	polycystic ovary syndrome	syndrome
ST000106	metabolomics	64	589	Metabolomics Workbench	obesity	disease of metabolism
ST000135	metabolomics	58	18	Metabolomics Workbench
ST000163	metabolomics	100	17762	Metabolomics Workbench
ST000168	metabolomics	200	37	Metabolomics Workbench	obesity	disease of metabolism
ST000195	metabolomics	51	26	Metabolomics Workbench
ST000196	metabolomics	135	28	Metabolomics Workbench
ST000209	metabolomics	48	20	Metabolomics Workbench
ST000212	metabolomics	60	20	Metabolomics Workbench
ST000244	metabolomics	51	47	Metabolomics Workbench
ST000252	metabolomics	40	79	Metabolomics Workbench
ST000286	metabolomics	40	436	Metabolomics Workbench
ST000336	metabolomics	58	23	Metabolomics Workbench	duchenne muscular dystrophy	disease of anatomical entity
ST000353	metabolomics	42	96	Metabolomics Workbench
ST000355	metabolomics	214	149	Metabolomics Workbench	breast cancer	disease of cellular proliferation
ST000356	metabolomics	134	119	Metabolomics Workbench	breast cancer	disease of cellular proliferation
ST000393	metabolomics	68	70	Metabolomics Workbench
ST000396	metabolomics	299	137	Metabolomics Workbench	lung cancer	disease of cellular proliferation
ST000401	metabolomics	40	168	Metabolomics Workbench
ST000402	metabolomics	71	119	Metabolomics Workbench
ST000421	metabolomics	56	20387	Metabolomics Workbench	diabetes	disease of metabolism
ST000422	metabolomics	60	19348	Metabolomics Workbench	diabetes	disease of metabolism
ST000450	metabolomics	84	232	Metabolomics Workbench	chronic fatigue syndrome	syndrome
ST000477	metabolomics	113	148	Metabolomics Workbench
ST000483	metabolomics	40	40	Metabolomics Workbench	obesity	disease of metabolism
ST000484	metabolomics	40	40	Metabolomics Workbench	obesity	disease of metabolism
ST000496	metabolomics	100	70	Metabolomics Workbench	periodontitis	disease of anatomical entity
ST000608	metabolomics	60	264	Metabolomics Workbench
ST000659	metabolomics	138	15	Metabolomics Workbench
ST000805	metabolomics	60	15	Metabolomics Workbench
ST000808	metabolomics	60	46	Metabolomics Workbench
ST000843	Metabolomics	67	56	Metabolomics Workbench	asthma	disease of anatomical entity
ST000872	Metabolomics	66	54	Metabolomics Workbench
ST000884	Metabolomics	183	716	Metabolomics Workbench
